# Supplementary material for: Impact of Infection with Flavobacterium psychrophilum and Antimicrobial Treatment on the Intestinal Microbiota of Rainbow Trout
Source: Pathogens. 2023 Mar 14;12(3):454. doi: 10.3390/pathogens12030454 (PMC10055933; doi:10.3390/pathogens12030454)
Supplement: Supplementary file 1 [file pathogens-12-00454-s001.zip]

Archive with 1 entries (1 files):
- pathogens-1998414-supplementary.pdf
